# Supplementary material for: Effectiveness of Duloxetine versus Other Therapeutic Modalities in Patients with Diabetic Neuropathic Pain: A Systematic Review and Meta-Analysis
Source: Pharmaceuticals (Basel). 2024 Jun 28;17(7):856. doi: 10.3390/ph17070856 (PMC11280092; doi:10.3390/ph17070856)
Supplement: Supplementary file 1 [file pharmaceuticals-17-00856-s001.zip]

Archive with 1 entries (1 files):
- pharmaceuticals-3069732-supplementary.pdf
